# Supplementary material for: The Role of Synthesis Methods of Ceria-Based Catalysts in Soot Combustion
Source: Molecules. 2025 Jan 17;30(2):358. doi: 10.3390/molecules30020358 (PMC11767885; doi:10.3390/molecules30020358)
Supplement: Supplementary file 1 [file molecules-30-00358-s001.zip]

Archive with 1 entries (1 files):
- molecules-3359423-supplementary.pdf
